# Supplementary material for: Ontogenetic Characterization of the Intestinal Microbiota of Channel Catfish through 16S rRNA Gene Sequencing Reveals Insights on Temporal Shifts and the Influence of Environmental Microbes
Source: PLoS One. 2016 Nov 15;11(11):e0166379. doi: 10.1371/journal.pone.0166379 (PMC5113000; doi:10.1371/journal.pone.0166379)
Supplement: S1 Table — LEfSe analysis conducted using the all-against-one model (Kruskal-Wallis test p ≤ 0.05; log 10 LDA score threshold of 2.0). (XLSX) [file pone.0166379.s004.xlsx]

## Sheet: LEfSe Analysis Output
Least Disriminant Effect Size Analysis (LEfSe) Raw Output
Operational Taxonomic Unit (OTU) - hierarchical taxonomy	(log 10) Highest Mean Value	Group Identified As Differentially Abundant	LDA Score (log 10)	P-Value
Firmicutes.Clostridia.Clostridiales.Peptostreptococcaceae.Peptostreptococcus	4.01101	65	3.88204	0.0104199
Fusobacteria.Fusobacteriia.Fusobacteriales.Fusobacteriaceae.Cetobacterium.somerae	5.91834	125	5.56894	0.0260102
Fusobacteria.Fusobacteriia.Fusobacteriales.Fusobacteriaceae.Cetobacterium	5.91834	125	5.575	0.0260102
Fusobacteria.Fusobacteriia.Fusobacteriales.Fusobacteriaceae	5.91834	125	5.53825	0.0260102
Fusobacteria.Fusobacteriia.Fusobacteriales	5.91834	125	5.55321	0.0260102
Fusobacteria.Fusobacteriia	5.91834	125	5.55366	0.0260102
Fusobacteria	5.91834	125	5.54589	0.0260102
Proteobacteria.Gammaproteobacteria.Enterobacteriales.Enterobacteriaceae.Plesiomonas.Other	3.18167	193	3.97647	0.0466918
Proteobacteria.Gammaproteobacteria.Enterobacteriales.Enterobacteriaceae.Other	3.61862	193	3.70225	0.0495947
Proteobacteria.Gammaproteobacteria.Aeromonadales.Aeromonadaceae	4.10706	193	5.24588	0.0131437
Proteobacteria.Gammaproteobacteria.Aeromonadales	4.10706	193	5.24564	0.0131437
Firmicutes.Bacilli.Lactobacillales.Streptococcaceae.Streptococcus	5.49371			-
Firmicutes.Bacilli.Lactobacillales.Streptococcaceae	5.49371			-
Firmicutes.Clostridia.Clostridiales.Lachnospiraceae.Epulopiscium	2.82822			-
Firmicutes.Clostridia.Clostridiales.Peptostreptococcaceae	4.7011			-
Proteobacteria.Betaproteobacteria.Methylophilales	3.07027			-
Bacteroidetes.Bacteroidia.Bacteroidales.Bacteroidaceae.Other	4.57754			-
Proteobacteria.Betaproteobacteria.Methylophilales.Methylophilaceae	3.07027			-
Firmicutes.Clostridia.Clostridiales.Lachnospiraceae	2.82822			-
Firmicutes.Bacilli.Turicibacterales.Turicibacteraceae.Turicibacter	2.693			-
Proteobacteria.Alphaproteobacteria.Rhodobacterales.Rhodobacteraceae.Rubellimicrobium	5.07554			-
Proteobacteria.Gammaproteobacteria.Methylococcales	5.19665			-
Proteobacteria.Gammaproteobacteria.Enterobacteriales.Enterobacteriaceae.Erwinia	3.04394			-
Bacteroidetes.Bacteroidia.Bacteroidales.Bacteroidaceae	4.57754			-
Proteobacteria.Alphaproteobacteria	5.59779			-
Proteobacteria.Alphaproteobacteria.Rhizobiales.Bradyrhizobiaceae.Bradyrhizobium	5.57227			-
Firmicutes.Bacilli.Turicibacterales.Turicibacteraceae	2.693			-
Proteobacteria.Alphaproteobacteria.Rhodobacterales.Rhodobacteraceae	5.07554			-
Firmicutes.Clostridia.Clostridiales.Clostridiaceae.Clostridium	4.9855			-
Proteobacteria.Alphaproteobacteria.Rhizobiales	5.59779			-
Proteobacteria.Gammaproteobacteria.Pseudomonadales.Moraxellaceae	4.30103			-
Proteobacteria.Gammaproteobacteria.Pseudomonadales.Pseudomonadaceae	4.38499			-
Bacteroidetes.Flavobacteriia.Flavobacteriales.Flavobacteriaceae.Flavobacterium	4.78788			-
Firmicutes.Bacilli	5.49371			-
Proteobacteria.Gammaproteobacteria.Pseudomonadales.Pseudomonadaceae.Pseudomonas	4.38499			-
Firmicutes.Clostridia.Clostridiales.Clostridiaceae	4.9855			-
Firmicutes.Clostridia.Clostridiales	5.04627			-
Proteobacteria.Gammaproteobacteria.Enterobacteriales.Enterobacteriaceae.Plesiomonas.shigelloides	5.63202			-
Firmicutes	5.62626			-
Bacteroidetes.Flavobacteriia.Flavobacteriales	4.78788			-
Proteobacteria.Gammaproteobacteria	5.67053			-
Firmicutes.Clostridia	5.04627			-
Bacteroidetes.Flavobacteriia.Flavobacteriales.Flavobacteriaceae	4.78788			-
Proteobacteria.Gammaproteobacteria.Pseudomonadales	4.38537			-
Bacteroidetes.Flavobacteriia	4.78788			-
Proteobacteria.Alphaproteobacteria.Rhizobiales.Bradyrhizobiaceae	4.35426			-
Proteobacteria.Betaproteobacteria	3.07027			-
Proteobacteria.Gammaproteobacteria.Methylococcales.Crenotrichaceae	5.19665			-
Proteobacteria.Alphaproteobacteria.Rhodobacterales	5.07554			-
Proteobacteria.Gammaproteobacteria.Methylococcales.Crenotrichaceae.Crenothrix	5.19665			-
Proteobacteria	5.84379			-
Bacteroidetes	4.78803			-
Firmicutes.Bacilli.Lactobacillales	5.49371			-
Proteobacteria.Gammaproteobacteria.Pseudomonadales.Moraxellaceae.Acinetobacter	4.30103			-
Proteobacteria.Gammaproteobacteria.Enterobacteriales	5.63796			-
Proteobacteria.Gammaproteobacteria.Enterobacteriales.Enterobacteriaceae	5.21588			-
Proteobacteria.Gammaproteobacteria.Enterobacteriales.Enterobacteriaceae.Plesiomonas	2.02716			-
Firmicutes.Bacilli.Turicibacterales	2.693			-
Bacteroidetes.Bacteroidia	4.57754			-
Bacteroidetes.Bacteroidia.Bacteroidales	4.57754			-
